# Supplementary material for: Utilization of Monosaccharides by Hungateiclostridium thermocellum ATCC 27405 through Adaptive Evolution
Source: Microorganisms. 2021 Jul 4;9(7):1445. doi: 10.3390/microorganisms9071445 (PMC8303734; doi:10.3390/microorganisms9071445)
Supplement: Supplementary file 1 [file microorganisms-09-01445-s001.zip]

Archive with 1 entries (1 files):
- microorganisms-1281237 - Supplementary Materials.pdf
